# Supplementary material for: Convergence and Reducibility as Transferability Filters in Biomimetic Design
Source: J Funct Biomater. 2026 Jun 1;17(6):272. doi: 10.3390/jfb17060272 (PMC13301601; doi:10.3390/jfb17060272)
Supplement: Supplementary file 1 [file jfb-17-00272-s001.zip]

Archive with 1 entries (1 files):
- jfb-4326446-supplementary.pdf
